# Supplementary material for: Bile Acid Metabolic Profiles and Their Correlation with Intestinal Epithelial Cell Proliferation and Barrier Integrity in Suckling Piglets
Source: Animals (Basel). 2024 Jan 17;14(2):287. doi: 10.3390/ani14020287 (PMC10812516; doi:10.3390/ani14020287)
Supplement: Supplementary file 1 [file animals-14-00287-s001.zip]

Archive with 1 entries (1 files):
- animals-2770375-supplementary.pdf
